# Supplementary material for: Resistance to Diet Induced Visceral Fat Accumulation in C57BL/6NTac Mice Is Associated with an Enriched Lactococcus in the Gut Microbiota and the Phenotype of Immune B Cells in Intestine and Adipose Tissue
Source: Microorganisms. 2023 Aug 25;11(9):2153. doi: 10.3390/microorganisms11092153 (PMC10535569; doi:10.3390/microorganisms11092153)
Supplement: Supplementary file 1 [file microorganisms-11-02153-s001.zip]

Archive with 1 entries (1 files):
- microorganisms-2509978-supplementary.pdf
